# Supplementary material for: DeepAnnotation: A novel interpretable deep learning–based genomic selection model that integrates comprehensive functional annotations
Source: Gigascience. 2025 Aug 28;14:giaf083. doi: 10.1093/gigascience/giaf083 (PMC12392413; doi:10.1093/gigascience/giaf083)
Supplement: giaf083_Supplemental_Files [file giaf083_supplemental_files.zip]

Archive with 8 entries (8 files):
- Supplementary Figure S1.pdf
- Supplementary Figure S2.pdf
- Supplementary Figure S3.pdf
- Supplementary File 1.docx
- Supplementary Table S1.xlsx
- Supplementary Table S2.xlsx
- Supplementary Table S3.xlsx
- Supplementary Table S4.xlsx
