# Supplementary material for: DeepAnnotation: A novel interpretable deep learning–based genomic selection model that integrates comprehensive functional annotations
Source: Gigascience. 2025 Aug 28;14:giaf083. doi: 10.1093/gigascience/giaf083 (PMC12392413; doi:10.1093/gigascience/giaf083)
Supplement: giaf083_Supplemental_Files [file giaf083_supplemental_files.zip › Supplementary Table S1.xlsx]

## Sheet: Sheet1
Supplementary Table S1: PCC scores of different hyperparameters combination based on 2-fold cross-validation
		LMP	LMD	BF	LMP									LMD									BF
hyperparameters	range	votes	vote	vote	Genotype	SNPAnnotation	Function	Network	Genotype	SNPAnnotation	Function	Network		Genotype	SNPAnnotation	Function	Network	Genotype	SNPAnnotation	Function	Network		Genotype	SNPAnnotation	Function	Network	Genotype	SNPAnnotation	Function	Network
learning rate	0.1	6	2	0	0.132	0.3175	0.042	0.2935	0.130355	0.294429	0.139045	0.196269		0.149	0.244	0.098	0.197	0.154	0.239857	0.112045	0.138885		0.241	0.432	0.349	0.399	0.239065	0.431107	0.270545	0.262077
	0.01	1	2	2	0.087	0.2925	0.172	0.05	0.10268	0.268321	0.159567	0.117214		0.158	0.2785	0.1385	0.119	0.14996	0.268107	0.132233	0.115071		0.257	0.4535	0.353	0.3375	0.25632	0.450821	0.264333	0.265357
	0.001	1	4	5	0.108	0.155	0.16	0.066	0.109421	0.189957	0.1768	0.07965		0.181	0.293	0.2645	0.1675	0.152105	0.252217	0.24195	0.15965		0.281	0.447	0.4525	0.415	0.272263	0.443	0.44095	0.31785
	0.0001	0	0	1	0.022	0.1215	0.1705	0.106	0.0270435	0.128269	0.152867	0.104028		0.086	0.1535	0.1335	0.107	0.0819565	0.153154	0.139167	0.125778		0.207	0.4185	0.4055	0.3695	0.208043	0.400808	0.380067	0.34475
	1e-05	0	0	0	0.045	0.0995	0.049	0.073	0.0466667	0.09645	0.0456957	0.0909667		0.051	0.12	0.059	0.0835	0.0618518	0.1209	0.0626957	0.0918667		0.152	0.3505	0.223	0.334	0.142074	0.3256	0.218	0.296633
base feature number	10	0	0	0	0.047	0.046	0.025	0.034	0.04675	0.0502	0.0252	0.0375455		0.03	0.066	0.0075	0	0.03625	0.0714	0.0165	0.0140909		0.122	0.365	0.088	0.199	0.135	0.2904	0.1284	0.173182
	20	0	0	0	0.0285	0.16	0.054	0.033	0.0315833	0.1352	0.106091	0.051		0.0455	0.166	0.065	0.026	0.0611667	0.16	0.0907273	0.041		0.1905	0.414	0.397	0.281	0.180167	0.4052	0.326364	0.245857
	30	0	0	0	0.039	0.1575	0.087	0.0185	0.044625	0.168583	0.107	0.0487		0.1585	0.253	0.0345	0.051	0.122875	0.205583	0.098	0.0664		0.2385	0.428	0.382	0.2735	0.219625	0.411083	0.268143	0.2615
	40	0	0	0	0.0445	0.145	0.1155	-0.0065	0.05025	0.157308	0.136125	0.0524		0.071	0.127	0.103	0.086	0.0856667	0.158769	0.13175	0.1022		0.216	0.42	0.349	0.2645	0.198417	0.403154	0.3235	0.2655
	50	0	0	0	0.1045	0.057	0.11	0.099	0.0988571	0.067	0.13	0.13975		0.1515	0.1375	0.141	0.158	0.133571	0.165667	0.156429	0.14525		0.239	0.425	0.415	0.387	0.2245	0.402667	0.332857	0.343375
	60	0	1	0	0.057	0.231	0.065	0.045	0.0791667	0.228091	0.100231	0.123111		0.143	0.263	0.122	0.227	0.135583	0.248364	0.126154	0.162778		0.252	0.435	0.315	0.372	0.236333	0.428636	0.263	0.298222
	70	0	2	2	0.128	0.295	0.077	0.106	0.118	0.240333	0.114364	0.0946667		0.1605	0.248	0.196	0.115	0.164167	0.242533	0.163818	0.133		0.267	0.441	0.432	0.2985	0.262667	0.429733	0.374818	0.242
	80	0	0	0	0.111	0.2725	0.079	0.132	0.118111	0.2349	0.1367	0.160615		0.149	0.229	0.052	0.197	0.140333	0.2288	0.1095	0.176231		0.259	0.431	0.3345	0.371	0.245667	0.4195	0.2718	0.354462
	90	0	0	0	0.1255	0.272	0.2125	0.171	0.124214	0.2359	0.199786	0.161222		0.1285	0.252	0.1745	0.213	0.122	0.2399	0.188286	0.172556		0.231	0.432	0.423	0.413	0.218571	0.4166	0.379714	0.352222
	100	1	2	2	0.1215	0.301	0.168	0.044	0.112357	0.245286	0.1484	0.07		0.15	0.289	0.1565	0.1315	0.152071	0.254286	0.1692	0.126167		0.245	0.447	0.442	0.3255	0.246714	0.448429	0.3839	0.275167
	110	5	1	1	0.1395	0.268	0.291	0.115	0.1395	0.25525	0.281571	0.139818		0.12	0.2625	0.24	0.095	0.12	0.229333	0.214571	0.133909		0.22	0.4495	0.441	0.39	0.22	0.43375	0.380429	0.318
	120	2	2	3	0.048	0.197	0.282	0.2125	0.0567778	0.236444	0.22725	0.213312		0.11	0.271	0.264	0.2015	0.112889	0.221889	0.2035	0.193812		0.227	0.425	0.4485	0.4275	0.212556	0.408889	0.347	0.4115
	130	0	0	0	0.095	0.278	0.1795	0.0875	0.0928889	0.2263	0.169	0.1326		0.142	0.2265	0.1655	0.0835	0.137778	0.2156	0.1705	0.0971		0.255	0.437	0.4425	0.3135	0.237778	0.4202	0.350833	0.2906
regularizer norm	L1	2	1	2	0.049	0.2585	0.059	0.051	0.08032	0.232769	0.0836286	0.0655789		0.13	0.252	0.065	0.0755	0.11588	0.228962	0.0953429	0.0866053		0.245	0.4395	0.352	0.3195	0.20668	0.416538	0.257857	0.253842
	L2	4	4	4	0.072	0.182	0.2355	0.1875	0.0881875	0.223364	0.211794	0.187786		0.1175	0.259	0.1935	0.2195	0.112969	0.223667	0.178529	0.188714		0.236	0.436	0.433	0.4125	0.230531	0.426424	0.383735	0.373429
	L1_L2	2	2	0	0.0835	0.198	0.0525	0.002	0.098875	0.195	0.0738667	0.0354583		0.146	0.239	0.0635	0.0505	0.1297	0.208129	0.0964	0.052125		0.2355	0.428	0.2635	0.1905	0.2172	0.419065	0.2581	0.1855
	none	0	1	2	0.0555	0.15	0.186	0.1645	0.0637143	0.1692	0.179808	0.1725		0.137	0.204	0.223	0.196	0.116714	0.189657	0.1765	0.163139		0.237	0.415	0.4205	0.4245	0.227893	0.3978	0.357769	0.378944
regularizer rate	0.1	2	2	2	0.067	0.234	0.092	0.063	0.0855556	0.222818	0.129656	0.111273		0.143	0.259	0.075	0.117	0.117167	0.219636	0.110281	0.132818		0.24	0.437	0.3395	0.36	0.219056	0.416818	0.278125	0.304455
	0.01	3	3	2	0.0835	0.178	0.1365	0.0885	0.0883333	0.191919	0.138583	0.112694		0.149	0.213	0.15	0.0655	0.136458	0.204378	0.1445	0.09625		0.2395	0.428	0.4055	0.3465	0.235	0.415378	0.311861	0.287639
	0.001	1	1	1	0.055	0.157	0.132	0.0885	0.0802963	0.176478	0.154652	0.117923		0.111	0.236	0.145	0.119	0.114148	0.219217	0.139304	0.138423		0.231	0.425	0.383	0.3265	0.218741	0.421304	0.307478	0.292808
	0.0001	2	2	3	0.06	0.179	0.11	0.107	0.0842368	0.214906	0.127176	0.129548		0.1335	0.213	0.149	0.13	0.115605	0.205375	0.145676	0.137161		0.235	0.426	0.399	0.403	0.215289	0.406313	0.350529	0.328419
momentum	0.99	1	2	1	0.095	0.188	0.086	0.059	0.0987586	0.196	0.108423	0.08676		0.146	0.275	0.0685	0.116	0.128759	0.237615	0.124962	0.13032		0.239	0.438	0.3725	0.341	0.21931	0.430385	0.328	0.28252
	0.98	0	0	0	0.049	0.163	0.132	0.087	0.0634762	0.1886	0.148731	0.114833		0.094	0.194	0.1675	0.0675	0.103333	0.18432	0.132846	0.093		0.207	0.425	0.3955	0.2905	0.206143	0.41056	0.3065	0.260611
	0.95	4	4	4	0.095	0.162	0.188	0.092	0.10324	0.175548	0.16988	0.135952		0.137	0.233	0.171	0.139	0.12028	0.189484	0.15808	0.136905		0.241	0.425	0.417	0.377	0.22348	0.391419	0.3426	0.320048
	0.9	4	0	0	0.051	0.246	0.065	0.1255	0.0705161	0.236379	0.101565	0.139429		0.116	0.266	0.113	0.1305	0.106677	0.232241	0.113348	0.135429		0.231	0.437	0.315	0.3715	0.214839	0.427586	0.282304	0.319214
	0.8	0	2	3	0.072	0.235	0.132	0.077	0.0844737	0.215926	0.15	0.112235		0.158	0.236	0.141	0.0865	0.144737	0.226593	0.14504	0.120588		0.255	0.445	0.391	0.365	0.246158	0.423074	0.30248	0.317147
dropout rate	0.3	0	2	1	0.052	0.1495	0.062	0.072	0.0601395	0.170341	0.0856579	0.100333		0.14	0.2625	0.07	0.0605	0.110791	0.2055	0.0944737	0.11119		0.222	0.437	0.3045	0.355	0.197721	0.409523	0.272553	0.299262
	0.2	2	1	3	0.071	0.178	0.108	0.109	0.0832821	0.198971	0.121632	0.128077		0.139	0.192	0.0895	0.122	0.119615	0.195629	0.1275	0.138846		0.241	0.428	0.3915	0.367	0.23159	0.414229	0.316842	0.326385
	0.1	6	5	4	0.127	0.2755	0.19	0.091	0.110116	0.23763	0.186571	0.124489		0.134	0.2415	0.192	0.13	0.128814	0.229022	0.17251	0.124756		0.237	0.424	0.422	0.341	0.234395	0.419543	0.341224	0.286622
feature number ratio	1,1,5,5,1,1	2	1	0	0.059	0.244	0.071	0.102	0.0602727	0.222765	0.116458	0.132591		0.1	0.278	0.0925	0.0865	0.096	0.228294	0.120417	0.118273		0.207	0.427	0.3355	0.342	0.208273	0.414647	0.31875	0.287636
	1,2,3,4,5,6	2	0	2	0.063	0.301	0.08	0.0755	0.0921111	0.242737	0.101579	0.0911667		0.102	0.245	0.11	0.1345	0.112778	0.229368	0.101526	0.122833		0.2375	0.444	0.385	0.311	0.217889	0.437842	0.273158	0.27075
	1,2,4,5,6,7	4	4	2	0.0735	0.231	0.212	0.092	0.0982143	0.240762	0.205571	0.128571		0.147	0.259	0.226	0.098	0.143393	0.239333	0.179476	0.124048		0.2435	0.429	0.429	0.359	0.240393	0.400714	0.329095	0.328524
	1,3,2,2,3,1	0	2	1	0.068	0.125	0.188	0.0655	0.07476	0.155941	0.187905	0.131833		0.135	0.207	0.209	0.1385	0.11272	0.198529	0.171571	0.142333		0.237	0.425	0.412	0.3445	0.22148	0.410118	0.34519	0.288611
	1,2,2,5,4,3	0	1	2	0.055	0.19	0.059	0.0765	0.0844286	0.19945	0.0934211	0.1232		0.156	0.22	0.082	0.086	0.140333	0.19445	0.113526	0.1199		0.259	0.4375	0.295	0.382	0.238524	0.42615	0.273421	0.3137
	2,2,1,1,2,2	0	0	1	0.058	0.138	0.077	0.091	0.0843636	0.170806	0.107429	0.103286		0.0875	0.22	0.099	0.13	0.0955455	0.190161	0.120952	0.123048		0.2095	0.42	0.383	0.371	0.187409	0.404452	0.329619	0.333429
					median				mean					median				mean					median				mean
