# Supplementary material for: DeepAnnotation: A novel interpretable deep learning–based genomic selection model that integrates comprehensive functional annotations
Source: Gigascience. 2025 Aug 28;14:giaf083. doi: 10.1093/gigascience/giaf083 (PMC12392413; doi:10.1093/gigascience/giaf083)
Supplement: giaf083_Supplemental_Files [file giaf083_supplemental_files.zip › Supplementary Table S2.xlsx]

## Sheet: Sheet1
Supplementary Table S2: Statistical information of signatures (terms) for significant metaterms
	Metaterm		Signatures
	Metaterm	P-value	Term	P-value	Domain	Description
8 metaterms with significant contributions to LMP	metagene22	1.74647e-07
	metagene20	5.58871e-06
	metagene26	4.24393e-05	GO:0005319	0.39607	MF	lipid transporter activity
	metagene8	0.000178839	GO:0036123	0.835876	BP	histone H3-K9 dimethylation
	metagene8	0.000178839	GO:0046293	0.895289	BP	formaldehyde biosynthetic process
	metagene8	0.000178839	GO:0001096	0.249393	MF	TFIIF-class transcription factor complex binding
	metagene8	0.000178839	GO:0070776	1	CC	MOZ/MORF histone acetyltransferase complex
	metagene8	0.000178839	GO:0047756	1	MF	chondroitin 4-sulfotransferase activity
	metagene8	0.000178839	GO:0016584	0.0991465	BP	nucleosome positioning
	metagene8	0.000178839	GO:0043972	0.425874	BP	histone H3-K23 acetylation
	metagene8	0.000178839	GO:0006349	1	BP	regulation of gene expression by genetic imprinting
	metagene8	0.000178839	GO:0006346	0.0489612	BP	DNA methylation-dependent heterochromatin assembly
	metagene8	0.000178839	GO:0000123	0.406484	CC	histone acetyltransferase complex
	metagene8	0.000178839	GO:0045322	0.109394	MF	unmethylated CpG binding
	metagene8	0.000178839	GO:0030214	1	BP	hyaluronan catabolic process
	metagene8	0.000178839	GO:0080182	1	BP	histone H3-K4 trimethylation
	metagene8	0.000178839	GO:0061086	0.0679638	BP	negative regulation of histone H3-K27 methylation
	metagene27	0.000545772	GO:0016701	1	MF	oxidoreductase activity, acting on single donors with incorporation of molecular oxygen
	metagene27	0.000545772	GO:0003868	1	MF	4-hydroxyphenylpyruvate dioxygenase activity
	metagene15	0.00135806
	metagene18	0.00293529
	metagene3	0.00572284
	metagene16	0.0103127
	metagene10	0.0174647
	metagene17	0.0434578
	metagene6	0.0434578
	metagene24	0.0648453
	metagene25	0.0939294
	metagene13	0.132623
	metagene21	0.183131
	metagene14	0.247974
	metagene29	0.330008
	metagene11	0.432444
	metagene23	0.558871
	metagene31	0.713277
	metagene19	1
	metagene1	1
	metagene2	1
	metagene28	1
	metagene9	1
	metagene5	1
	metagene30	1
	metagene7	1
	metagene4	1
	metagene12	1
	Null element represents non-information got for this item
