# Supplementary material for: DeepAnnotation: A novel interpretable deep learning–based genomic selection model that integrates comprehensive functional annotations
Source: Gigascience. 2025 Aug 28;14:giaf083. doi: 10.1093/gigascience/giaf083 (PMC12392413; doi:10.1093/gigascience/giaf083)
Supplement: giaf083_Supplemental_Files [file giaf083_supplemental_files.zip › Supplementary Table S3.xlsx]

## Sheet: Sheet1
Supplementary Table S3: Statistical information of genes and non-coding SNPs with significant contributions of LMP via metaterm8
			SNP		Gene					Allele		Predicted ATAC signal				Backtracing Strategy P-value
SNP	Gene	Distance	Chr	Position	Name	Start	End	Type	Description	Ref	Alt	Ref	Peak	Alt	Peak	SNP	Element	Gene
chr10_23833431	ENSSSCG00000010928	903403	chr10	23833431	KDM5B	24736834	24831447	protein_coding	lysine demethylase 5B [Source:VGNC Symbol;Acc:VGNC:95870]	G	A	0.56432	1	0.56168	1	0.0499688	0.00561742	3.75892e-06
chr4_95182500	ENSSSCG00000006544	38367	chr4	95182500	UBE2Q1	95220867	95229533	protein_coding	ubiquitin conjugating enzyme E2 Q1 [Source:VGNC Symbol;Acc:VGNC:98888]	G	A	0.16813	1	0.18383	1	0.0186477	0.0358926	0.000494082
chr4_95309469	ENSSSCG00000006544	79936	chr4	95309469	UBE2Q1	95220867	95229533	protein_coding	ubiquitin conjugating enzyme E2 Q1 [Source:VGNC Symbol;Acc:VGNC:98888]	A	T	0.11697	0	0.10611	0	0.0189855	0.0246825	0.000494082
Gene	Name	Start	End	Type	Description	Backtracing Strategy P-value	49 genes were predicted to have similar functions to HDAC1
ENSSSCG00000012856	NAP1L4	2067870	2117487	protein_coding	nucleosome assembly protein 1 like 4 [Source:VGNC Symbol;Acc:VGNC:90577]	1.20062e-06
ENSSSCG00000010928	KDM5B	24736834	24831447	protein_coding	lysine demethylase 5B [Source:VGNC Symbol;Acc:VGNC:95870]	3.75892e-06
ENSSSCG00000000502	CNOT2	34426394	34549313	protein_coding	CCR4-NOT transcription complex subunit 2 [Source:VGNC Symbol;Acc:VGNC:86834]	6.33314e-05
ENSSSCG00000006544	UBE2Q1	95220867	95229533	protein_coding	ubiquitin conjugating enzyme E2 Q1 [Source:VGNC Symbol;Acc:VGNC:98888]	0.000494082
ENSSSCG00000011548	BRPF1	66021301	66037427	protein_coding	bromodomain and PHD finger containing 1 [Source:VGNC Symbol;Acc:VGNC:85885]	0.00658198
ENSSSCG00000021814	ZMYM2	661617	731022	protein_coding	zinc finger MYM-type containing 2 [Source:VGNC Symbol;Acc:VGNC:95182]	0.00750452
ENSSSCG00000011367	ARIH2	31570088	31625226	protein_coding	ariadne RBR E3 ubiquitin protein ligase 2 [Source:VGNC Symbol;Acc:VGNC:85512]	0.0396902
ENSSSCG00000035570		47530238	47655557	protein_coding		0.0475693
ENSSSCG00000022454	NRBP1	111718580	111733304	protein_coding	nuclear receptor binding protein 1 [Source:VGNC Symbol;Acc:VGNC:90891]	0.0759379
ENSSSCG00000027894	FAM76A	84880035	84910384	protein_coding	family with sequence similarity 76 member A [Source:VGNC Symbol;Acc:VGNC:87982]	0.0820396
ENSSSCG00000011026	ARHGAP12	42458051	42577345	protein_coding	Rho GTPase activating protein 12 [Source:VGNC Symbol;Acc:VGNC:95806]	0.20966
ENSSSCG00000013938	GATAD2A	58415749	58517191	protein_coding	GATA zinc finger domain containing 2A [Source:VGNC Symbol;Acc:VGNC:88368]	0.269343
ENSSSCG00000003136						0.269343
ENSSSCG00000023738	COG3	21759178	21872726	protein_coding	component of oligomeric golgi complex 3 [Source:HGNC Symbol;Acc:HGNC:18619]	0.717293
ENSSSCG00000010135	DGCR8	51452364	51489534	protein_coding	DGCR8 microprocessor complex subunit [Source:VGNC Symbol;Acc:VGNC:87268]	1
ENSSSCG00000011235	UBP1	19204947	19276969	protein_coding	upstream binding protein 1 [Source:HGNC Symbol;Acc:HGNC:12507]	1
ENSSSCG00000017301	TLK2	16129244	16255531	protein_coding	tousled like kinase 2 [Source:VGNC Symbol;Acc:VGNC:94017]
ENSSSCG00000017360	UBTF	18989836	19006141	protein_coding	upstream binding transcription factor [Source:HGNC Symbol;Acc:HGNC:12511]
ENSSSCG00000035120	ALKBH5	60507662	60529534	protein_coding	alkB homolog 5, RNA demethylase [Source:VGNC Symbol;Acc:VGNC:85260]
ENSSSCG00000000160	PRDM4	12638488	12668878	protein_coding	PR/SET domain 4 [Source:VGNC Symbol;Acc:VGNC:91779]
ENSSSCG00000024789	SRRT	8717785	8731201	protein_coding	serrate, RNA effector molecule [Source:VGNC Symbol;Acc:VGNC:93471]
ENSSSCG00000023187	VAV3	111824896	112202825	protein_coding	vav guanine nucleotide exchange factor 3 [Source:HGNC Symbol;Acc:HGNC:12659]
ENSSSCG00000024253	CTCF	28195668	28261009	protein_coding	CCCTC-binding factor [Source:VGNC Symbol;Acc:VGNC:87057]
ENSSSCG00000025440	ELOA	81566801	81582048	protein_coding	elongin A [Source:VGNC Symbol;Acc:VGNC:97048]
ENSSSCG00000030682	MACO1	82933826	82997154	protein_coding	macoilin 1 [Source:VGNC Symbol;Acc:VGNC:98497]
ENSSSCG00000001924		60631913	60823865	protein_coding	Bardet-Biedl syndrome 4 [Source:NCBI gene (formerly Entrezgene);Acc:100513212]
ENSSSCG00000010095	CRKL	50528954	50558663	protein_coding	CRK like proto-onco, adaptor protein [Source:VGNC Symbol;Acc:VGNC:86997]
ENSSSCG00000040434	KANSL3	56959110	57012627	protein_coding	KAT8 regulatory NSL complex subunit 3 [Source:VGNC Symbol;Acc:VGNC:89301]
ENSSSCG00000013533	RANBP3	73062896	73123716	protein_coding	RAN binding protein 3 [Source:VGNC Symbol;Acc:VGNC:92079]
ENSSSCG00000033695	KCTD15	43529806	43544186	protein_coding	potassium channel tetramerization domain containing 15 [Source:VGNC Symbol;Acc:VGNC:89394]
ENSSSCG00000010169	SIPA1L2	58117570	58352505	protein_coding	signal induced proliferation associated 1 like 2 [Source:VGNC Symbol;Acc:VGNC:92883]
ENSSSCG00000001471	BRD2	25150658	25165433	protein_coding	bromodomain containing 2 [Source:VGNC Symbol;Acc:VGNC:85872]
ENSSSCG00000013446	SCAMP4	76615000	76634264	protein_coding	secretory carrier membrane protein 4 [Source:VGNC Symbol;Acc:VGNC:92608]
ENSSSCG00000006467	PRCC	93286541	93325232	protein_coding	proline rich mitotic checkpoint control factor [Source:VGNC Symbol;Acc:VGNC:96758]
ENSSSCG00000024453	RAF1	68580812	68657829	protein_coding	Raf-1 proto-oncogene, serine/threonine kinase [Source:HGNC Symbol;Acc:HGNC:9829]
ENSSSCG00000002135	PNP	78424740	78446997	protein_coding	purine nucleoside phosphorylase [Source:VGNC Symbol;Acc:VGNC:91605]
ENSSSCG00000025839	SUGP2	58828251	58865860	protein_coding	SURP and G-patch domain containing 2 [Source:VGNC Symbol;Acc:VGNC:93610]
ENSSSCG00000012262	KDM6A	39953759	40154194	protein_coding	lysine demethylase 6A [Source:HGNC Symbol;Acc:HGNC:12637]
ENSSSCG00000032171	TCF20	6346473	6528053	protein_coding	transcription factor 20 [Source:HGNC Symbol;Acc:HGNC:11631]
ENSSSCG00000029985	ARL10	81496823	81506329	protein_coding	ADP ribosylation factor like GTPase 10 [Source:VGNC Symbol;Acc:VGNC:85514]
ENSSSCG00000012795	IRAK1	124717612	124724860	protein_coding	interleukin 1 receptor associated kinase 1 [Source:VGNC Symbol;Acc:VGNC:89198]
ENSSSCG00000015243	PRDM10	56657270	56749482	protein_coding	PR/SET domain 10 [Source:VGNC Symbol;Acc:VGNC:91773]
ENSSSCG00000006879	PTBP2	120961042	121041911	protein_coding	polypyrimidine tract binding protein 2 [Source:VGNC Symbol;Acc:VGNC:91937]
ENSSSCG00000040413		47799852	47810454	lncRNA
ENSSSCG00000029637	KDM2A	5240287	5357164	protein_coding	lysine demethylase 2A [Source:VGNC Symbol;Acc:VGNC:89410]
ENSSSCG00000011540	SETD5	65759954	65850531	protein_coding	SET domain containing 5 [Source:VGNC Symbol;Acc:VGNC:92760]
ENSSSCG00000038872	GMEB1	85657541	85702058	protein_coding	glucocorticoid modulatory element binding protein 1 [Source:VGNC Symbol;Acc:VGNC:88508]
ENSSSCG00000008221	KDM3A	58299706	58354941	protein_coding	lysine demethylase 3A [Source:VGNC Symbol;Acc:VGNC:89411]
ENSSSCG00000004528	MBD2	103683065	103752427	protein_coding	methyl-CpG binding domain protein 2 [Source:VGNC Symbol;Acc:VGNC:90048]
