# Supplementary material for: DeepAnnotation: A novel interpretable deep learning–based genomic selection model that integrates comprehensive functional annotations
Source: Gigascience. 2025 Aug 28;14:giaf083. doi: 10.1093/gigascience/giaf083 (PMC12392413; doi:10.1093/gigascience/giaf083)
Supplement: giaf083_Supplemental_Files [file giaf083_supplemental_files.zip › Supplementary Table S4.xlsx]

## Sheet: S3
Supplementary Table S4: Summary information of epigenomic and transcriptomic data
Epigenomic data
Flag	Run	BioSample	Assay Type	AvgSpotLen	Bases	BREED	Bytes	Experiment	Library Name	LibraryLayout	LibrarySelection	LibrarySource	ReleaseDate	REPLICATE	create_date	Sample Name	TISSUE
1	SRR10764660	SAMN13676556	ATAC-seq	300	23.54 G	Meishan	8.91 Gb	SRX7438586	MS-2W-2-Muscle-ATAC	PAIRED	unspecified	GENOMIC	2021-02-26	biological replicate 2	2019-12-2504:19:00Z	MS-2W-2-Muscle	muscle
2	SRR10764661	SAMN13676554	ATAC-seq	300	64.50 G	Meishan	24.60 Gb	SRX7438585	MS-2W-2-Liver-ATAC	PAIRED	unspecified	GENOMIC	2021-02-26	biological replicate 2	2019-12-2505:24:00Z	MS-2W-2-Liver	liver
3	SRR10764663	SAMN13676550	ATAC-seq	300	24.44 G	Meishan	9.15 Gb	SRX7438582	MS-2W-2-Fat-ATAC	PAIRED	unspecified	GENOMIC	2021-02-26	biological replicate 2	2019-12-2504:25:00Z	MS-2W-2-Fat	fat
4	SRR10764664	SAMN13676549	ATAC-seq	300	26.78 G	Meishan	9.88 Gb	SRX7438581	MS-2W-1-Fat-ATAC	PAIRED	unspecified	GENOMIC	2021-02-26	biological replicate 1	2019-12-2504:34:00Z	MS-2W-1-Fat	fat
5	SRR10764666	SAMN13676583	ATAC-seq	300	27.26 G	Large White	10.45 Gb	SRX7438580	LW-2W-2-Muscle-ATAC	PAIRED	unspecified	GENOMIC	2021-02-26	biological replicate 2	2019-12-2504:39:00Z	LW-2W-2-Muscle	muscle
6	SRR10764667	SAMN13676582	ATAC-seq	300	40.23 G	Large White	15.30 Gb	SRX7438579	LW-2W-1-Muscle-ATAC	PAIRED	unspecified	GENOMIC	2021-02-26	biological replicate 1	2019-12-2505:15:00Z	LW-2W-1-Muscle	muscle
7	SRR10764669	SAMN13676580	ATAC-seq	300	27.99 G	Large White	10.20 Gb	SRX7438577	LW-2W-1-Liver-ATAC	PAIRED	unspecified	GENOMIC	2021-02-26	biological replicate 1	2019-12-2504:43:00Z	LW-2W-1-Liver	liver
8	SRR10764670	SAMN13676576	ATAC-seq	300	34.69 G	Large White	13.71 Gb	SRX7438575	LW-2W-1-Fat-ATAC	PAIRED	unspecified	GENOMIC	2021-02-26	biological replicate 1	2019-12-2504:39:00Z	LW-2W-1-Fat	fat
9	SRR10764671	SAMN13676567	ATAC-seq	300	37.58 G	Enshi Black	15.23 Gb	SRX7438574	ES-2W-1-Spleen-ATAC	PAIRED	unspecified	GENOMIC	2021-02-26	biological replicate 1	2019-12-2505:24:00Z	ES-2W-1-Spleen	spleen
10	SRR10764672	SAMN13676566	ATAC-seq	300	21.22 G	Enshi Black	7.62 Gb	SRX7438573	ES-2W-2-Muscle-ATAC	PAIRED	unspecified	GENOMIC	2021-02-26	biological replicate 2	2019-12-2504:23:00Z	ES-2W-2-Muscle	muscle
11	SRR10764673	SAMN13676577	ATAC-seq	300	33.15 G	Large White	12.71 Gb	SRX7438576	LW-2W-2-Fat-ATAC	PAIRED	unspecified	GENOMIC	2021-02-26	biological replicate 2	2019-12-2507:48:00Z	LW-2W-2-Fat	fat
12	SRR10764675	SAMN13676565	ATAC-seq	300	39.31 G	Enshi Black	15.51 Gb	SRX7438571	ES-2W-1-Muscle-ATAC	PAIRED	unspecified	GENOMIC	2021-02-26	biological replicate 1	2019-12-2505:33:00Z	ES-2W-1-Muscle	muscle
13	SRR10764676	SAMN13676564	ATAC-seq	300	38.27 G	Enshi Black	18.34 Gb	SRX7438570	ES-2W-2-Liver-ATAC	PAIRED	unspecified	GENOMIC	2021-02-26	biological replicate 2	2019-12-2505:28:00Z	ES-2W-2-Liver	liver
14	SRR10764678	SAMN13676560	ATAC-seq	300	29.20 G	Enshi Black	11.38 Gb	SRX7438567	ES-2W-2-Fat-ATAC	PAIRED	unspecified	GENOMIC	2021-02-26	biological replicate 2	2019-12-2505:15:00Z	ES-2W-2-Fat	fat
15	SRR10764679	SAMN13676559	ATAC-seq	300	33.60 G	Enshi Black	13.71 Gb	SRX7438566	ES-2W-1-Fat-ATAC	PAIRED	unspecified	GENOMIC	2021-02-26	biological replicate 1	2019-12-2508:48:00Z	ES-2W-1-Fat	fat
16	SRR10764680	SAMN13676547	ATAC-seq	300	31.28 G	Duroc	11.22 Gb	SRX7438565	Duroc-2W-1-Spleen-ATAC	PAIRED	unspecified	GENOMIC	2021-02-26	biological replicate 1	2019-12-2505:24:00Z	Duroc-2W-1-Spleen	spleen
17	SRR10764681	SAMN13676561	ATAC-seq	300	32.55 G	Enshi Black	13.17 Gb	SRX7438568	ES-2W-1-Heart-ATAC	PAIRED	unspecified	GENOMIC	2021-02-26	biological replicate 1	2019-12-2505:28:00Z	ES-2W-1-Heart	heart
18	SRR10764682	SAMN13676546	ATAC-seq	300	26.40 G	Duroc	10.26 Gb	SRX7438564	Duroc-2W-2-Muscle-ATAC	PAIRED	unspecified	GENOMIC	2021-02-26	biological replicate 2	2019-12-2505:03:00Z	Duroc-2W-2-Muscle	muscle
19	SRR10764683	SAMN13676545	ATAC-seq	300	27.22 G	Duroc	10.45 Gb	SRX7438563	Duroc-2W-1-Muscle-ATAC	PAIRED	unspecified	GENOMIC	2021-02-26	biological replicate 1	2019-12-2505:21:00Z	Duroc-2W-1-Muscle	muscle
20	SRR10764684	SAMN13676544	ATAC-seq	300	26.62 G	Duroc	10.27 Gb	SRX7438562	Duroc-2W-2-Liver-ATAC	PAIRED	unspecified	GENOMIC	2021-02-26	biological replicate 2	2019-12-2505:13:00Z	Duroc-2W-2-Liver	liver
21	SRR10764686	SAMN13676543	ATAC-seq	300	36.67 G	Duroc	14.12 Gb	SRX7438560	Duroc-2W-1-Liver-ATAC	PAIRED	unspecified	GENOMIC	2021-02-26	biological replicate 1	2019-12-2505:49:00Z	Duroc-2W-1-Liver	liver
22	SRR10764687	SAMN13676542	ATAC-seq	300	28.63 G	Duroc	11.02 Gb	SRX7438559	Duroc-2W-2-Heart-ATAC	PAIRED	unspecified	GENOMIC	2021-02-26	biological replicate 2	2019-12-2505:25:00Z	Duroc-2W-2-Heart	heart
23	SRR10764688	SAMN13676541	ATAC-seq	300	24.00 G	Duroc	9.63 Gb	SRX7438558	Duroc-2W-1-Heart-ATAC	PAIRED	unspecified	GENOMIC	2021-02-26	biological replicate 1	2019-12-2505:18:00Z	Duroc-2W-1-Heart	heart
24	SRR10764689	SAMN13676540	ATAC-seq	300	31.96 G	Duroc	12.22 Gb	SRX7438557	Duroc-2W-2-Fat-ATAC	PAIRED	unspecified	GENOMIC	2021-02-26	biological replicate 2	2019-12-2508:15:00Z	Duroc-2W-2-Fat	fat
25	SRR10764690	SAMN13676539	ATAC-seq	300	33.40 G	Duroc	12.97 Gb	SRX7438556	Duroc-2W-1-Fat-ATAC	PAIRED	unspecified	GENOMIC	2021-02-26	biological replicate 1	2019-12-2505:34:00Z	Duroc-2W-1-Fat	fat
26	SRR12697154	SAMN16245401	ATAC-seq	82	3.82 G	Yorkshire	1.39 Gb	SRX9176777		PAIRED	other	GENOMIC	2020-09-26T00:00:00Z		2020-09-23T11:46:00Z	GSM4799608	adipose
27	SRR12697155	SAMN16245400	ATAC-seq	82	2.94 G	Yorkshire	1.08 Gb	SRX9176778		PAIRED	other	GENOMIC	2020-09-26T00:00:00Z		2020-09-23T11:41:00Z	GSM4799609	adipose
28	SRR12697157	SAMN16245398	ATAC-seq	80	7.46 G	Yorkshire	2.65 Gb	SRX9176780		PAIRED	other	GENOMIC	2020-09-26T00:00:00Z		2020-09-23T12:03:00Z	GSM4799611	cerebellum
29	SRR12697158	SAMN16245397	ATAC-seq	80	5.03G	Yorkshire	1.74 Gb	SRX9176781		PAIRED	other	GENOMIC	2020-09-26T00:00:00Z		2020-09-23T11:45:00Z	GSM4799612	cerebellum
30	SRR12697161	SAMN16245394	ATAC-seq	80	4.08 G	Yorkshire	1.41 Gb	SRX9176784		PAIRED	other	GENOMIC	2020-09-26T00:00:00Z		2020-09-23T11:45:00Z	GSM4799615	cerebral cortex
31	SRR12697162	SAMN16245393	ATAC-seq	80	6.43 G	Yorkshire	2.25 Gb	SRX9176785		PAIRED	other	GENOMIC	2020-09-26T00:00:00Z		2020-09-23T11:54:00Z	GSM4799616	cerebral cortex
32	SRR12697165	SAMN16245390	ATAC-seq	80	4.50 G	Yorkshire	1.57 Gb	SRX9176788		PAIRED	other	GENOMIC	2020-09-26T00:00:00Z		2020-09-23T11:45:00Z	GSM4799619	hypothalamus
33	SRR12697166	SAMN16245389	ATAC-seq	80	6.81 G	Yorkshire	2.38 Gb	SRX9176789		PAIRED	other	GENOMIC	2020-09-26T00:00:00Z		2020-09-23T12:17:00Z	GSM4799620	hypothalamus
34	SRR12697169	SAMN16245414	ATAC-seq	80	6.87 G	Yorkshire	2.30 Gb	SRX9176792		PAIRED	other	GENOMIC	2020-09-26T00:00:00Z		2020-09-23T11:52:00Z	GSM4799623	liver
35	SRR12697170	SAMN16245413	ATAC-seq	80	6.80 G	Yorkshire	2.28 Gb	SRX9176793		PAIRED	other	GENOMIC	2020-09-26T00:00:00Z		2020-09-23T11:58:00Z	GSM4799624	liver
36	SRR12697173	SAMN16245410	ATAC-seq	80	4.32 G	Yorkshire	1.48 Gb	SRX9176796		PAIRED	other	GENOMIC	2020-09-26T00:00:00Z		2020-09-23T11:48:00Z	GSM4799627	lung
37	SRR12697174	SAMN16245360	ATAC-seq	80	4.43 G	Yorkshire	1.50 Gb	SRX9176797		PAIRED	other	GENOMIC	2020-09-26T00:00:00Z		2020-09-23T11:48:00Z	GSM4799628	lung
38	SRR12697177	SAMN16245357	ATAC-seq	80	6.73 G	Yorkshire	2.34 Gb	SRX9176800		PAIRED	other	GENOMIC	2020-09-26T00:00:00Z		2020-09-23T12:06:00Z	GSM4799631	skeletal muscle
39	SRR12697178	SAMN16245356	ATAC-seq	80	5.64 G	Yorkshire	1.95 Gb	SRX9176801		PAIRED	other	GENOMIC	2020-09-26T00:00:00Z		2020-09-23T11:55:00Z	GSM4799632	skeletal muscle
40	SRR12697181	SAMN16245388	ATAC-seq	80	3.66 G	Yorkshire	1.25 Gb	SRX9176804		PAIRED	other	GENOMIC	2020-09-26T00:00:00Z		2020-09-23T11:44:00Z	GSM4799635	spleen
41	SRR12697182	SAMN16245387	ATAC-seq	80	3.75 G	Yorkshire	1.28 Gb	SRX9176805		PAIRED	other	GENOMIC	2020-09-26T00:00:00Z		2020-09-23T11:46:00Z	GSM4799636	spleen
Transcriptomic data
Flag	Sample Id	Sample Name	Comparison Group	Detail Group	Tissue	Pedigree	Study	Preservation	Treat	Cultivar	Stage	Phenotype	Environment	Collection Date	Coordinates	Scientific Name	Sra Study	Reference	Institution	Submission Time	Instrument	Library Strategy	Library Source	Library Layout	Experiment
1	ERX1184216	48_infected_RNA-seq	Infected_vs_Control	Infected	Hippocampus	Female	RNA-seq datasets from hippocampus samples collected from 12 week old control and PRRSV infected piglets		PRRSV	Duroc	4 weeks					Sus scrofa	ERP013022	Ji P, Schachtschneider K M, Schook L B, et al. Peripheral viral infection induced microglial sensome genes and enhanced microglial cell activity in the hippocampus of neonatal piglets[J]. Brain, behavior, and immunity, 2016, 54: 243-251.	UNIVERSITY OF ILLINOIS CHAMPAIGN-URBANA	2016-02-25	Illumina HiSeq 2000	RNA-Seq	TRANSCRIPTOMIC	PAIRED	ERX1184216
2	ERS682350	SAMEA3303525			fat,Fat	female	Porcine Transcriptome and Methylome Map	-80⊥		duroc	adulthood			2004-05-26		Sus scrofa	ERP009821	Schachtschneider KM, Madsen O, Park C, Rund LA, Groenen MAM, Schook LB. Adult porcine genome-wide DNA methylation patterns support pigs as a biomedical model. BMC Genomics. 2015;16:743. doi:10.1186/s12864-015-1939-x.,Schachtschneider KM, Madsen O, Park C, Rund LA, Groenen MAM, Schook LB. Adult porcine genome-wide DNA methylation patterns support pigs as a biomedical model. BMC Genomics. 2015;16:7…	UNIVERSITY OF ILLINOIS CHAMPAIGN-URBANA	2015-09-29	Illumina HiSeq 2000	RNA-Seq	TRANSCRIPTOMIC	PAIRED	ERS682350
3	ERS682352	SAMEA3303527			kidney	female	Porcine Transcriptome and Methylome Map	-80⊥		duroc	adulthood			2004-05-26		Sus scrofa	ERP009821	Schachtschneider KM, Madsen O, Park C, Rund LA, Groenen MAM, Schook LB. Adult porcine genome-wide DNA methylation patterns support pigs as a biomedical model. BMC Genomics. 2015;16:743. doi:10.1186/s12864-015-1940-x.,Schachtschneider KM, Madsen O, Park C, Rund LA, Groenen MAM, Schook LB. Adult porcine genome-wide DNA methylation patterns support pigs as a biomedical model. BMC Genomics. 2015;16:7…	UNIVERSITY OF ILLINOIS CHAMPAIGN-URBANA	2015-09-29	Illumina HiSeq 2000	RNA-Seq	TRANSCRIPTOMIC	PAIRED	ERS682352
4	ERS682353	SAMEA3303528			liver	female	Porcine Transcriptome and Methylome Map	-80⊥		duroc	adulthood			2004-05-26		Sus scrofa	ERP009821	Schachtschneider KM, Madsen O, Park C, Rund LA, Groenen MAM, Schook LB. Adult porcine genome-wide DNA methylation patterns support pigs as a biomedical model. BMC Genomics. 2015;16:743. doi:10.1186/s12864-015-1942-x.,Schachtschneider KM, Madsen O, Park C, Rund LA, Groenen MAM, Schook LB. Adult porcine genome-wide DNA methylation patterns support pigs as a biomedical model. BMC Genomics. 2015;16:7…	UNIVERSITY OF ILLINOIS CHAMPAIGN-URBANA	2015-09-29	Illumina HiSeq 2000	RNA-Seq	TRANSCRIPTOMIC	PAIRED	ERS682353
5	ERS682355	SAMEA3303530			lymph node,Lymph Node	female	Porcine Transcriptome and Methylome Map	-80⊥		duroc	adulthood			2004-05-26		Sus scrofa	ERP009821	Schachtschneider KM, Madsen O, Park C, Rund LA, Groenen MAM, Schook LB. Adult porcine genome-wide DNA methylation patterns support pigs as a biomedical model. BMC Genomics. 2015;16:743. doi:10.1186/s12864-015-1945-x.,Schachtschneider KM, Madsen O, Park C, Rund LA, Groenen MAM, Schook LB. Adult porcine genome-wide DNA methylation patterns support pigs as a biomedical model. BMC Genomics. 2015;16:7…	UNIVERSITY OF ILLINOIS CHAMPAIGN-URBANA	2015-09-29	Illumina HiSeq 2000	RNA-Seq	TRANSCRIPTOMIC	PAIRED	ERS682355
6	ERS682356	SAMEA3303531			muscle	female	Porcine Transcriptome and Methylome Map	-80⊥		duroc	adulthood			2004-05-26		Sus scrofa	ERP009821	Schachtschneider KM, Madsen O, Park C, Rund LA, Groenen MAM, Schook LB. Adult porcine genome-wide DNA methylation patterns support pigs as a biomedical model. BMC Genomics. 2015;16:743. doi:10.1186/s12864-015-1946-x.,Schachtschneider KM, Madsen O, Park C, Rund LA, Groenen MAM, Schook LB. Adult porcine genome-wide DNA methylation patterns support pigs as a biomedical model. BMC Genomics. 2015;16:7…	UNIVERSITY OF ILLINOIS CHAMPAIGN-URBANA	2015-09-29	Illumina HiSeq 2000	RNA-Seq	TRANSCRIPTOMIC	PAIRED	ERS682356
7	ERS799787	SAMEA3492638			Spleen	Male	Porcine Transcriptome and Methylome Map	-80⊥		duroc	adulthood			2004-05-26		Sus scrofa	ERP009821	Schachtschneider KM, Madsen O, Park C, Rund LA, Groenen MAM, Schook LB. Adult porcine genome-wide DNA methylation patterns support pigs as a biomedical model. BMC Genomics. 2015;16:743. doi:10.1186/s12864-015-1948-x.	UNIVERSITY OF ILLINOIS CHAMPAIGN-URBANA	2015-09-29	Illumina HiSeq 2000	RNA-Seq	TRANSCRIPTOMIC	PAIRED	ERS799787
8	ERS799788	SAMEA3492639			muscle	Male	Porcine Transcriptome and Methylome Map	-80⊥		duroc	adulthood			2004-05-26		Sus scrofa	ERP009821	Schachtschneider KM, Madsen O, Park C, Rund LA, Groenen MAM, Schook LB. Adult porcine genome-wide DNA methylation patterns support pigs as a biomedical model. BMC Genomics. 2015;16:743. doi:10.1186/s12864-015-1949-x.	UNIVERSITY OF ILLINOIS CHAMPAIGN-URBANA	2015-09-29	Illumina HiSeq 2000	RNA-Seq	TRANSCRIPTOMIC	PAIRED	ERS799788
9	SRS1168918	D12KB	nonpregnancy_vs_pregnancy	nonpregnancy	endometrium	female	Sus scrofa Raw sequence reads			duroc	on day 12 of non-pregnancy					Sus scrofa	SRP066400	Wang Y, Xue S, Liu X, et al. Analyses of Long Non-Coding RNA and mRNA profiling using RNA sequencing during the pre-implantation phases in pig endometrium[J]. Sci Rep, 2016, 6:20238.	HUAZHONG AGRICULTURAL UNIVERSITY	2016-11-18	Illumina HiSeq 2500	RNA-Seq	TRANSCRIPTOMIC	SINGLE	SRS1168918
10	SRS1168880	D12A	nonpregnancy_vs_pregnancy	pregnancy	endometrium	female	Sus scrofa Raw sequence reads			duroc	on day 12 of pregnancy					Sus scrofa	SRP066400	Wang Y, Xue S, Liu X, et al. Analyses of Long Non-Coding RNA and mRNA profiling using RNA sequencing during the pre-implantation phases in pig endometrium[J]. Sci Rep, 2016, 6:20238.	HUAZHONG AGRICULTURAL UNIVERSITY	2016-11-18	Illumina HiSeq 2500	RNA-Seq	TRANSCRIPTOMIC	SINGLE	SRS1168880
11	SRS1168906	D12B	nonpregnancy_vs_pregnancy	pregnancy	endometrium	female	Sus scrofa Raw sequence reads			duroc	on day 12 of pregnancy					Sus scrofa	SRP066400	Wang Y, Xue S, Liu X, et al. Analyses of Long Non-Coding RNA and mRNA profiling using RNA sequencing during the pre-implantation phases in pig endometrium[J]. Sci Rep, 2016, 6:20238.	HUAZHONG AGRICULTURAL UNIVERSITY	2016-11-18	Illumina HiSeq 2500	RNA-Seq	TRANSCRIPTOMIC	SINGLE	SRS1168906
12	SRS1168912	D12C	nonpregnancy_vs_pregnancy	pregnancy	endometrium	female	Sus scrofa Raw sequence reads			duroc	on day 12 of pregnancy					Sus scrofa	SRP066400	Wang Y, Xue S, Liu X, et al. Analyses of Long Non-Coding RNA and mRNA profiling using RNA sequencing during the pre-implantation phases in pig endometrium[J]. Sci Rep, 2016, 6:20238.	HUAZHONG AGRICULTURAL UNIVERSITY	2016-11-18	Illumina HiSeq 2500	RNA-Seq	TRANSCRIPTOMIC	SINGLE	SRS1168912
13	SRS1168914	D12KA	nonpregnancy_vs_pregnancy	nonpregnancy	endometrium	female	Sus scrofa Raw sequence reads			duroc	on day 12 of non-pregnancy					Sus scrofa	SRP066400	Wang Y, Xue S, Liu X, et al. Analyses of Long Non-Coding RNA and mRNA profiling using RNA sequencing during the pre-implantation phases in pig endometrium[J]. Sci Rep, 2016, 6:20238.	HUAZHONG AGRICULTURAL UNIVERSITY	2016-11-18	Illumina HiSeq 2500	RNA-Seq	TRANSCRIPTOMIC	SINGLE	SRS1168914
14	SRS1168921	D12KC	nonpregnancy_vs_pregnancy	nonpregnancy	endometrium	female	Sus scrofa Raw sequence reads			duroc	on day 12 of non-pregnancy					Sus scrofa	SRP066400	Wang Y, Xue S, Liu X, et al. Analyses of Long Non-Coding RNA and mRNA profiling using RNA sequencing during the pre-implantation phases in pig endometrium[J]. Sci Rep, 2016, 6:20238.	HUAZHONG AGRICULTURAL UNIVERSITY	2016-11-18	Illumina HiSeq 2500	RNA-Seq	TRANSCRIPTOMIC	SINGLE	SRS1168921
15	SRS358081	pig			placenta	female	Sus scrofa strain:Duroc and wild boar Transcriptome or Gene expression			Duroc	13 days of pregnancy					Sus scrofa	SRP014902		WAGENINGEN UNIVERSITY	2015-07-22	Illumina Genome Analyzer IIx	RNA-Seq	TRANSCRIPTOMIC	PAIRED	SRS358081
16	SRS358082	Pig			ten tissues (colon, kidney, hypothalamus, spleen, small intestine, lymph node, liver, lung, frontal lobe, cerebellum)	female	Sus scrofa strain:Duroc and wild boar Transcriptome or Gene expression			Duroc	three year old,13 days of pregnancy					Sus scrofa	SRP014902		WAGENINGEN UNIVERSITY	2015-07-22	Illumina Genome Analyzer IIx	RNA-Seq	TRANSCRIPTOMIC	PAIRED	SRS358082
17	SRX2863108	GENGIN_1			gluteus medius	female	Sus scrofa Genome sequencing			Duroc	3-4 weeks						SRP108125								SRX2863108
18	SRX3733879	C7A9GANXX_2_9			gluteus medius	female	Sus scrofa Genome sequencing			Duroc	3-4 weeks						SRP108125								SRX3733879
19	SRX2863107	GENGIN_3			gluteus medius	female	Sus scrofa Genome sequencing			Duroc	3-4 weeks						SRP108125								SRX2863107
20	SRX3733880	C7A9GANXX_8_14			gluteus medius	female	Sus scrofa Genome sequencing			Duroc	3-4 weeks						SRP108125								SRX3733880
21	SRX2863110	GENGIN_5			gluteus medius	female	Sus scrofa Genome sequencing			Duroc	3-4 weeks						SRP108125								SRX2863110
22	SRX2863109	GENGIN_7			gluteus medius	female	Sus scrofa Genome sequencing			Duroc	3-4 weeks						SRP108125								SRX2863109
23	SRX2863112	GENGIN_9			gluteus medius	female	Sus scrofa Genome sequencing			Duroc	3-4 weeks						SRP108125								SRX2863112
24	SRX2863090	GENGIN_11			gluteus medius	female	Sus scrofa Genome sequencing			Duroc	3-4 weeks						SRP108125								SRX2863090
25	SRX3733873	C8DHYANXX_2_14			gluteus medius	female	Sus scrofa Genome sequencing			Duroc	3-4 weeks						SRP108125								SRX3733873
26	SRX3733876	C8DHYANXX_2_15			gluteus medius	female	Sus scrofa Genome sequencing			Duroc	3-4 weeks						SRP108125								SRX3733876
27	SRX3733883	C8DHYANXX_4_16			gluteus medius	female	Sus scrofa Genome sequencing			Duroc	3-4 weeks						SRP108125								SRX3733883
28	SRX2863091	GENGIN_13			gluteus medius	female	Sus scrofa Genome sequencing			Duroc	3-4 weeks						SRP108125								SRX2863091
29	SRX2863096	GENGIN_15			gluteus medius	female	Sus scrofa Genome sequencing			Duroc	3-4 weeks						SRP108125								SRX2863096
30	SRX2863092	GENGIN_17			gluteus medius	female	Sus scrofa Genome sequencing			Duroc	3-4 weeks						SRP108125								SRX2863092
31	SRX2863093	GENGIN_19			gluteus medius	female	Sus scrofa Genome sequencing			Duroc	3-4 weeks						SRP108125								SRX2863093
32	SRX2863115	GENGIN_21			gluteus medius	female	Sus scrofa Genome sequencing			Duroc	3-4 weeks						SRP108125								SRX2863115
33	SRX2863116	GENGIN_23			gluteus medius	female	Sus scrofa Genome sequencing			Duroc	3-4 weeks						SRP108125								SRX2863116
34	SRX3733884	C8DRKANXX_3_13			gluteus medius	female	Sus scrofa Genome sequencing			Duroc	3-4 weeks						SRP108125								SRX3733884
35	SRX2863117	GENGIN_25			gluteus medius	female	Sus scrofa Genome sequencing			Duroc	3-4 weeks						SRP108125								SRX2863117
36	SRX2863118	GENGIN_27			gluteus medius	female	Sus scrofa Genome sequencing			Duroc	3-4 weeks						SRP108125								SRX2863118
37	SRX2863113	GENGIN_29			gluteus medius	female	Sus scrofa Genome sequencing			Duroc	3-4 weeks						SRP108125								SRX2863113
38	SRX3733881	C8DRKANXX_4_15			gluteus medius	female	Sus scrofa Genome sequencing			Duroc	3-4 weeks						SRP108125								SRX3733881
39	SRX3733872	C8DRKANXX_4_16			gluteus medius	female	Sus scrofa Genome sequencing			Duroc	3-4 weeks						SRP108125								SRX3733872
40	SRX2863094	GENGIN_31			gluteus medius	female	Sus scrofa Genome sequencing			Duroc	3-4 weeks						SRP108125								SRX2863094
41	SRX2863105	GENGIN_33			gluteus medius	female	Sus scrofa Genome sequencing			Duroc	3-4 weeks						SRP108125								SRX2863105
42	SRX2863097	GENGIN_35			gluteus medius	female	Sus scrofa Genome sequencing			Duroc	3-4 weeks						SRP108125								SRX2863097
43	SRX2863095	GENGIN_37			gluteus medius	female	Sus scrofa Genome sequencing			Duroc	3-4 weeks						SRP108125								SRX2863095
44	SRX2863089	GENGIN_39			gluteus medius	female	Sus scrofa Genome sequencing			Duroc	3-4 weeks						SRP108125								SRX2863089
45	SRX2863081	GENGIN_41			gluteus medius	female	Sus scrofa Genome sequencing			Duroc	3-4 weeks						SRP108125								SRX2863081
46	SRX3733874	C8DRYANXX_5_23			gluteus medius	female	Sus scrofa Genome sequencing			Duroc	3-4 weeks						SRP108125								SRX3733874
47	SRX2863080	GENGIN_43			gluteus medius	female	Sus scrofa Genome sequencing			Duroc	3-4 weeks						SRP108125								SRX2863080
48	SRX2863083	GENGIN_45			gluteus medius	female	Sus scrofa Genome sequencing			Duroc	3-4 weeks						SRP108125								SRX2863083
49	SRX2863082	GENGIN_47			gluteus medius	female	Sus scrofa Genome sequencing			Duroc	3-4 weeks						SRP108125								SRX2863082
50	SRX2863084	GENGIN_49			gluteus medius	female	Sus scrofa Genome sequencing			Duroc	3-4 weeks						SRP108125								SRX2863084
51	SRX2863111	GENGIN_51			gluteus medius	female	Sus scrofa Genome sequencing			Duroc	3-4 weeks						SRP108125								SRX2863111
52	SRX2863114	GENGIN_53			gluteus medius	female	Sus scrofa Genome sequencing			Duroc	3-4 weeks						SRP108125								SRX2863114
53	SRX2863102	GENGIN_55			gluteus medius	female	Sus scrofa Genome sequencing			Duroc	3-4 weeks						SRP108125								SRX2863102
54	SRX2863106	GENGIN_57			gluteus medius	female	Sus scrofa Genome sequencing			Duroc	3-4 weeks						SRP108125								SRX2863106
55	SRX2863104	GENGIN_59			gluteus medius	female	Sus scrofa Genome sequencing			Duroc	3-4 weeks						SRP108125								SRX2863104
56	SRX2863086	GENGIN_61			gluteus medius	female	Sus scrofa Genome sequencing			Duroc	3-4 weeks						SRP108125								SRX2863086
57	SRX2863088	GENGIN_63			gluteus medius	female	Sus scrofa Genome sequencing			Duroc	3-4 weeks						SRP108125								SRX2863088
58	SRX2863087	GENGIN_65			gluteus medius	female	Sus scrofa Genome sequencing			Duroc	3-4 weeks						SRP108125								SRX2863087
59	SRX3733875	C8EB2ANXX_2_5			gluteus medius	female	Sus scrofa Genome sequencing			Duroc	3-4 weeks						SRP108125								SRX3733875
60	SRX2863103	GENGIN_69			gluteus medius	female	Sus scrofa Genome sequencing			Duroc	3-4 weeks						SRP108125								SRX2863103
61	SRX2863085	GENGIN_67			gluteus medius	female	Sus scrofa Genome sequencing			Duroc	3-4 weeks						SRP108125								SRX2863085
62	SRX2863100	GENGIN_71			gluteus medius	female	Sus scrofa Genome sequencing			Duroc	3-4 weeks						SRP108125								SRX2863100
63	SRX3733877	C8EB8ANXX_7_16			gluteus medius	female	Sus scrofa Genome sequencing			Duroc	3-4 weeks						SRP108125								SRX3733877
64	SRX2863099	GENGIN_73			gluteus medius	female	Sus scrofa Genome sequencing			Duroc	3-4 weeks						SRP108125								SRX2863099
65	SRX3733878	C8EB8ANXX_7_19			gluteus medius	female	Sus scrofa Genome sequencing			Duroc	3-4 weeks						SRP108125								SRX3733878
66	SRX2863101	GENGIN_75			gluteus medius	female	Sus scrofa Genome sequencing			Duroc	3-4 weeks						SRP108125								SRX2863101
67	SRX3733882	C8EB8ANXX_7_5			gluteus medius	female	Sus scrofa Genome sequencing			Duroc	3-4 weeks						SRP108125								SRX3733882
68	SRX3733871	C8F23ACXX_5_11			gluteus medius	female	Sus scrofa Genome sequencing			Duroc	3-4 weeks						SRP108125								SRX3733871
69	SRX2863098	GENGIN_77			gluteus medius	female	Sus scrofa Genome sequencing			Duroc	3-4 weeks						SRP108125								SRX2863098
70	SRX1942619	T24_13		Duroc	lung	female	Transcriptome Profile of Lung Dendritic Cells after In Vitro Porcine Reproductive and Respiratory Syndrome Virus (PRRSV) Infection		PRRSV infected lung DCs (24 hours post infection)	Duroc	30 days old						SRP078433	Pr ll MJ, Neuhoff C, Schellander K, Uddin MJ et al. Transcriptome profile of lung dendritic cells after in vitro porcine reproductive and respiratory syndrome virus (PRRSV) infection. PLoS One 2017;12(11):e0187735.							SRX1942619
71	SRX1942618	T12_10		Duroc	lung	female	Transcriptome Profile of Lung Dendritic Cells after In Vitro Porcine Reproductive and Respiratory Syndrome Virus (PRRSV) Infection		PRRSV infected lung DCs (12 hours post infection)	Duroc	31 days old						SRP078433	Pr ll MJ, Neuhoff C, Schellander K, Uddin MJ et al. Transcriptome profile of lung dendritic cells after in vitro porcine reproductive and respiratory syndrome virus (PRRSV) infection. PLoS One 2017;12(11):e0187735.							SRX1942618
72	SRX1942617	T9_8		Duroc	lung	female	Transcriptome Profile of Lung Dendritic Cells after In Vitro Porcine Reproductive and Respiratory Syndrome Virus (PRRSV) Infection		PRRSV infected lung DCs (9 hours post infection)	Duroc	32 days old						SRP078433	Pr ll MJ, Neuhoff C, Schellander K, Uddin MJ et al. Transcriptome profile of lung dendritic cells after in vitro porcine reproductive and respiratory syndrome virus (PRRSV) infection. PLoS One 2017;12(11):e0187735.							SRX1942617
73	SRX1942616	T6_6		Duroc	lung	female	Transcriptome Profile of Lung Dendritic Cells after In Vitro Porcine Reproductive and Respiratory Syndrome Virus (PRRSV) Infection		PRRSV infected lung DCs (6 hours post infection)	Duroc	33 days old						SRP078433	Pr ll MJ, Neuhoff C, Schellander K, Uddin MJ et al. Transcriptome profile of lung dendritic cells after in vitro porcine reproductive and respiratory syndrome virus (PRRSV) infection. PLoS One 2017;12(11):e0187735.							SRX1942616
74	SRX1942615	T3_4		Duroc	lung	female	Transcriptome Profile of Lung Dendritic Cells after In Vitro Porcine Reproductive and Respiratory Syndrome Virus (PRRSV) Infection		PRRSV infected lung DCs (3 hours post infection)	Duroc	34 days old						SRP078433	Pr ll MJ, Neuhoff C, Schellander K, Uddin MJ et al. Transcriptome profile of lung dendritic cells after in vitro porcine reproductive and respiratory syndrome virus (PRRSV) infection. PLoS One 2017;12(11):e0187735.							SRX1942615
75	SRX1942614	T0_2		Duroc	lung	female	Transcriptome Profile of Lung Dendritic Cells after In Vitro Porcine Reproductive and Respiratory Syndrome Virus (PRRSV) Infection		PRRSV non-infected lung DCs (0 hours)	Duroc	35 days old						SRP078433	Pr ll MJ, Neuhoff C, Schellander K, Uddin MJ et al. Transcriptome profile of lung dendritic cells after in vitro porcine reproductive and respiratory syndrome virus (PRRSV) infection. PLoS One 2017;12(11):e0187735.							SRX1942614
76	SRX2980559	BYZ			Pancreas	male	Sus scrofa Raw sequence reads (34 RNA-seqs)			Duroc	adult						SRP111013		CHINA AGRICULTURAL UNIVERSITY						SRX2980559
77	SRX2980558	BYZ			Pancreas	male	Sus scrofa Raw sequence reads (34 RNA-seqs)			Duroc	adult						SRP111013		CHINA AGRICULTURAL UNIVERSITY						SRX2980558
78	SRX2981274	ARX			Breast	female	Sus scrofa Raw sequence reads (34 RNA-seqs)			Duroc	adult						SRP111013		CHINA AGRICULTURAL UNIVERSITY						SRX2981274
79	SRX2981273	ARX			Breast	female	Sus scrofa Raw sequence reads (34 RNA-seqs)			Duroc	adult						SRP111013		CHINA AGRICULTURAL UNIVERSITY						SRX2981273
80	SRX2981272	ARX			Breast	female	Sus scrofa Raw sequence reads (34 RNA-seqs)			Duroc	adult						SRP111013		CHINA AGRICULTURAL UNIVERSITY						SRX2981272
81	SRX2981271	ARX			Breast	female	Sus scrofa Raw sequence reads (34 RNA-seqs)			Duroc	adult						SRP111013		CHINA AGRICULTURAL UNIVERSITY						SRX2981271
82	SRX2981284	ATP			Placenta	female	Sus scrofa Raw sequence reads (34 RNA-seqs)			Duroc	adult						SRP111013		CHINA AGRICULTURAL UNIVERSITY						SRX2981284
83	SRX2981283	ATP			Placenta	female	Sus scrofa Raw sequence reads (34 RNA-seqs)			Duroc	adult						SRP111013		CHINA AGRICULTURAL UNIVERSITY						SRX2981283
84	SRX2981282	ATP			Placenta	female	Sus scrofa Raw sequence reads (34 RNA-seqs)			Duroc	adult						SRP111013		CHINA AGRICULTURAL UNIVERSITY						SRX2981282
85	SRX2981281	ATP			Placenta	female	Sus scrofa Raw sequence reads (34 RNA-seqs)			Duroc	adult						SRP111013		CHINA AGRICULTURAL UNIVERSITY						SRX2981281
86	SRX2981290	AZG			uterus	female	Sus scrofa Raw sequence reads (34 RNA-seqs)			Duroc	adult						SRP111013		CHINA AGRICULTURAL UNIVERSITY						SRX2981290
87	SRX2981289	AZG			uterus	female	Sus scrofa Raw sequence reads (34 RNA-seqs)			Duroc	adult						SRP111013		CHINA AGRICULTURAL UNIVERSITY						SRX2981289
88	SRX2981749	BDN			Gall bladder	male	Sus scrofa Raw sequence reads (34 RNA-seqs)			Duroc	adult						SRP111013		CHINA AGRICULTURAL UNIVERSITY						SRX2981749
89	SRX2981748	BDN			Gall bladder	male	Sus scrofa Raw sequence reads (34 RNA-seqs)			Duroc	adult						SRP111013		CHINA AGRICULTURAL UNIVERSITY						SRX2981748
90	SRX2981747	BDN			Gall bladder	male	Sus scrofa Raw sequence reads (34 RNA-seqs)			Duroc	adult						SRP111013		CHINA AGRICULTURAL UNIVERSITY						SRX2981747
91	SRX2981746	BDN			Gall bladder	male	Sus scrofa Raw sequence reads (34 RNA-seqs)			Duroc	adult						SRP111013		CHINA AGRICULTURAL UNIVERSITY						SRX2981746
92	SRX2981756	BFF			Lung	male	Sus scrofa Raw sequence reads (34 RNA-seqs)			Duroc	adult						SRP111013		CHINA AGRICULTURAL UNIVERSITY						SRX2981756
93	SRX2981755	BFF			Lung	male	Sus scrofa Raw sequence reads (34 RNA-seqs)			Duroc	adult						SRP111013		CHINA AGRICULTURAL UNIVERSITY						SRX2981755
94	SRX2981754	BFF			Lung	male	Sus scrofa Raw sequence reads (34 RNA-seqs)			Duroc	adult						SRP111013		CHINA AGRICULTURAL UNIVERSITY						SRX2981754
95	SRX2981753	BFF			Lung	male	Sus scrofa Raw sequence reads (34 RNA-seqs)			Duroc	adult						SRP111013		CHINA AGRICULTURAL UNIVERSITY						SRX2981753
96	SRX2981768	BGW			Testis	male	Sus scrofa Raw sequence reads (34 RNA-seqs)			Duroc	adult						SRP111013		CHINA AGRICULTURAL UNIVERSITY						SRX2981768
97	SRX2981767	BGW			Testis	male	Sus scrofa Raw sequence reads (34 RNA-seqs)			Duroc	adult						SRP111013		CHINA AGRICULTURAL UNIVERSITY						SRX2981767
98	SRX2981766	BGW			Testis	male	Sus scrofa Raw sequence reads (34 RNA-seqs)			Duroc	adult						SRP111013		CHINA AGRICULTURAL UNIVERSITY						SRX2981766
99	SRX2981765	BGW			Testis	male	Sus scrofa Raw sequence reads (34 RNA-seqs)			Duroc	adult						SRP111013		CHINA AGRICULTURAL UNIVERSITY						SRX2981765
100	SRX2981916	BHX			salivary gland	male	Sus scrofa Raw sequence reads (34 RNA-seqs)			Duroc	adult						SRP111013		CHINA AGRICULTURAL UNIVERSITY						SRX2981916
101	SRX2981915	BHX			salivary gland	male	Sus scrofa Raw sequence reads (34 RNA-seqs)			Duroc	adult						SRP111013		CHINA AGRICULTURAL UNIVERSITY						SRX2981915
102	SRX2981914	BHX			salivary gland	male	Sus scrofa Raw sequence reads (34 RNA-seqs)			Duroc	adult						SRP111013		CHINA AGRICULTURAL UNIVERSITY						SRX2981914
103	SRX2981913	BHX			salivary gland	male	Sus scrofa Raw sequence reads (34 RNA-seqs)			Duroc	adult						SRP111013		CHINA AGRICULTURAL UNIVERSITY						SRX2981913
104	SRX2981941	BJS			Spinal cord	male	Sus scrofa Raw sequence reads (34 RNA-seqs)			Duroc	adult						SRP111013		CHINA AGRICULTURAL UNIVERSITY						SRX2981941
105	SRX2981940	BJS			Spinal cord	male	Sus scrofa Raw sequence reads (34 RNA-seqs)			Duroc	adult						SRP111013		CHINA AGRICULTURAL UNIVERSITY						SRX2981940
106	SRX2981939	BJS			Spinal cord	male	Sus scrofa Raw sequence reads (34 RNA-seqs)			Duroc	adult						SRP111013		CHINA AGRICULTURAL UNIVERSITY						SRX2981939
107	SRX2981938	BJS			Spinal cord	male	Sus scrofa Raw sequence reads (34 RNA-seqs)			Duroc	adult						SRP111013		CHINA AGRICULTURAL UNIVERSITY						SRX2981938
108	SRX2981975	BLB			lymph	male	Sus scrofa Raw sequence reads (34 RNA-seqs)			Duroc	adult						SRP111013		CHINA AGRICULTURAL UNIVERSITY						SRX2981975
109	SRX2981974	BLB			lymph	male	Sus scrofa Raw sequence reads (34 RNA-seqs)			Duroc	adult						SRP111013		CHINA AGRICULTURAL UNIVERSITY						SRX2981974
110	SRX2981973	BLB			lymph	male	Sus scrofa Raw sequence reads (34 RNA-seqs)			Duroc	adult						SRP111013		CHINA AGRICULTURAL UNIVERSITY						SRX2981973
111	SRX2981972	BLB			lymph	male	Sus scrofa Raw sequence reads (34 RNA-seqs)			Duroc	adult						SRP111013		CHINA AGRICULTURAL UNIVERSITY						SRX2981972
112	SRX2981980	BNZ			Brain	male	Sus scrofa Raw sequence reads (34 RNA-seqs)			Duroc	adult						SRP111013		CHINA AGRICULTURAL UNIVERSITY						SRX2981980
113	SRX2981979	BNZ			Brain	male	Sus scrofa Raw sequence reads (34 RNA-seqs)			Duroc	adult						SRP111013		CHINA AGRICULTURAL UNIVERSITY						SRX2981979
114	SRX2981978	BNZ			Brain	male	Sus scrofa Raw sequence reads (34 RNA-seqs)			Duroc	adult						SRP111013		CHINA AGRICULTURAL UNIVERSITY						SRX2981978
115	SRX2981977	BNZ			Brain	male	Sus scrofa Raw sequence reads (34 RNA-seqs)			Duroc	adult						SRP111013		CHINA AGRICULTURAL UNIVERSITY						SRX2981977
116	SRX2982053	BPG			Urinary bladder	male	Sus scrofa Raw sequence reads (34 RNA-seqs)			Duroc	adult						SRP111013		CHINA AGRICULTURAL UNIVERSITY						SRX2982053
117	SRX2982052	BPG			Urinary bladder	male	Sus scrofa Raw sequence reads (34 RNA-seqs)			Duroc	adult						SRP111013		CHINA AGRICULTURAL UNIVERSITY						SRX2982052
118	SRX2982051	BPG			Urinary bladder	male	Sus scrofa Raw sequence reads (34 RNA-seqs)			Duroc	adult						SRP111013		CHINA AGRICULTURAL UNIVERSITY						SRX2982051
119	SRX2982050	BPG			Urinary bladder	male	Sus scrofa Raw sequence reads (34 RNA-seqs)			Duroc	adult						SRP111013		CHINA AGRICULTURAL UNIVERSITY						SRX2982050
120	SRX2982354	BPZ			spleen	male	Sus scrofa Raw sequence reads (34 RNA-seqs)			Duroc	adult						SRP111013		CHINA AGRICULTURAL UNIVERSITY						SRX2982354
121	SRX2982353	BPZ			spleen	male	Sus scrofa Raw sequence reads (34 RNA-seqs)			Duroc	adult						SRP111013		CHINA AGRICULTURAL UNIVERSITY						SRX2982353
122	SRX2982352	BPZ			spleen	male	Sus scrofa Raw sequence reads (34 RNA-seqs)			Duroc	adult						SRP111013		CHINA AGRICULTURAL UNIVERSITY						SRX2982352
123	SRX2982351	BPZ			spleen	male	Sus scrofa Raw sequence reads (34 RNA-seqs)			Duroc	adult						SRP111013		CHINA AGRICULTURAL UNIVERSITY						SRX2982351
124	SRX2982359	BQL			Prostate	male	Sus scrofa Raw sequence reads (34 RNA-seqs)			Duroc	adult						SRP111013		CHINA AGRICULTURAL UNIVERSITY						SRX2982359
125	SRX2982358	BQL			Prostate	male	Sus scrofa Raw sequence reads (34 RNA-seqs)			Duroc	adult						SRP111013		CHINA AGRICULTURAL UNIVERSITY						SRX2982358
126	SRX2982357	BQL			Prostate	male	Sus scrofa Raw sequence reads (34 RNA-seqs)			Duroc	adult						SRP111013		CHINA AGRICULTURAL UNIVERSITY						SRX2982357
127	SRX2982356	BQL			Prostate	male	Sus scrofa Raw sequence reads (34 RNA-seqs)			Duroc	adult						SRP111013		CHINA AGRICULTURAL UNIVERSITY						SRX2982356
128	SRX2982363	BSS			Adrenal gland	male	Sus scrofa Raw sequence reads (34 RNA-seqs)			Duroc	adult						SRP111013		CHINA AGRICULTURAL UNIVERSITY						SRX2982363
129	SRX2982362	BSS			Adrenal gland	male	Sus scrofa Raw sequence reads (34 RNA-seqs)			Duroc	adult						SRP111013		CHINA AGRICULTURAL UNIVERSITY						SRX2982362
130	SRX2982361	BSS			Adrenal gland	male	Sus scrofa Raw sequence reads (34 RNA-seqs)			Duroc	adult						SRP111013		CHINA AGRICULTURAL UNIVERSITY						SRX2982361
131	SRX2982360	BSS			Adrenal gland	male	Sus scrofa Raw sequence reads (34 RNA-seqs)			Duroc	adult						SRP111013		CHINA AGRICULTURAL UNIVERSITY						SRX2982360
132	SRX2982368	BXS			Nasopharynx	male	Sus scrofa Raw sequence reads (34 RNA-seqs)			Duroc	adult						SRP111013		CHINA AGRICULTURAL UNIVERSITY						SRX2982368
133	SRX2982367	BXS			Nasopharynx	male	Sus scrofa Raw sequence reads (34 RNA-seqs)			Duroc	adult						SRP111013		CHINA AGRICULTURAL UNIVERSITY						SRX2982367
134	SRX2982366	BXS			Nasopharynx	male	Sus scrofa Raw sequence reads (34 RNA-seqs)			Duroc	adult						SRP111013		CHINA AGRICULTURAL UNIVERSITY						SRX2982366
135	SRX2982365	BXS			Nasopharynx	male	Sus scrofa Raw sequence reads (34 RNA-seqs)			Duroc	adult						SRP111013		CHINA AGRICULTURAL UNIVERSITY						SRX2982365
136	SRX2982372	BXZ			Heart	male	Sus scrofa Raw sequence reads (34 RNA-seqs)			Duroc	adult						SRP111013		CHINA AGRICULTURAL UNIVERSITY						SRX2982372
137	SRX2982371	BXZ			Heart	male	Sus scrofa Raw sequence reads (34 RNA-seqs)			Duroc	adult						SRP111013		CHINA AGRICULTURAL UNIVERSITY						SRX2982371
138	SRX2982370	BXZ			Heart	male	Sus scrofa Raw sequence reads (34 RNA-seqs)			Duroc	adult						SRP111013		CHINA AGRICULTURAL UNIVERSITY						SRX2982370
139	SRX2982369	BXZ			Heart	male	Sus scrofa Raw sequence reads (34 RNA-seqs)			Duroc	adult						SRP111013		CHINA AGRICULTURAL UNIVERSITY						SRX2982369
140	SRX2982408	CLC			Ovary	female	Sus scrofa Raw sequence reads (34 RNA-seqs)			Duroc	adult						SRP111013		CHINA AGRICULTURAL UNIVERSITY						SRX2982408
141	SRX2982407	CLC			Ovary	female	Sus scrofa Raw sequence reads (34 RNA-seqs)			Duroc	adult						SRP111013		CHINA AGRICULTURAL UNIVERSITY						SRX2982407
142	SRX2982406	CLC			Ovary	female	Sus scrofa Raw sequence reads (34 RNA-seqs)			Duroc	adult						SRP111013		CHINA AGRICULTURAL UNIVERSITY						SRX2982406
143	SRX2982405	CLC			Ovary	female	Sus scrofa Raw sequence reads (34 RNA-seqs)			Duroc	adult						SRP111013		CHINA AGRICULTURAL UNIVERSITY						SRX2982405
144	SRX2982573	DDN			Brain	male	Sus scrofa Raw sequence reads (34 RNA-seqs)			Duroc	infancy						SRP111013		CHINA AGRICULTURAL UNIVERSITY						SRX2982573
145	SRX2982572	DDN			Brain	male	Sus scrofa Raw sequence reads (34 RNA-seqs)			Duroc	infancy						SRP111013		CHINA AGRICULTURAL UNIVERSITY						SRX2982572
146	SRX2982571	DDN			Brain	male	Sus scrofa Raw sequence reads (34 RNA-seqs)			Duroc	infancy						SRP111013		CHINA AGRICULTURAL UNIVERSITY						SRX2982571
147	SRX2982570	DDN			Brain	male	Sus scrofa Raw sequence reads (34 RNA-seqs)			Duroc	infancy						SRP111013		CHINA AGRICULTURAL UNIVERSITY						SRX2982570
148	SRX2983139	DGW			Testis	male	Sus scrofa Raw sequence reads (34 RNA-seqs)			Duroc	infancy						SRP111013		CHINA AGRICULTURAL UNIVERSITY						SRX2983139
149	SRX2983138	DGW			Testis	male	Sus scrofa Raw sequence reads (34 RNA-seqs)			Duroc	infancy						SRP111013		CHINA AGRICULTURAL UNIVERSITY						SRX2983138
150	SRX2983137	DGW			Testis	male	Sus scrofa Raw sequence reads (34 RNA-seqs)			Duroc	infancy						SRP111013		CHINA AGRICULTURAL UNIVERSITY						SRX2983137
151	SRX2983136	DGW			Testis	male	Sus scrofa Raw sequence reads (34 RNA-seqs)			Duroc	infancy						SRP111013		CHINA AGRICULTURAL UNIVERSITY						SRX2983136
152	SRX2983151	BJZ			thyroid	male	Sus scrofa Raw sequence reads (34 RNA-seqs)			Duroc	adult						SRP111013		CHINA AGRICULTURAL UNIVERSITY						SRX2983151
153	SRX2983150	BJZ			thyroid	male	Sus scrofa Raw sequence reads (34 RNA-seqs)			Duroc	adult						SRP111013		CHINA AGRICULTURAL UNIVERSITY						SRX2983150
154	SRX2983149	BJZ			thyroid	male	Sus scrofa Raw sequence reads (34 RNA-seqs)			Duroc	adult						SRP111013		CHINA AGRICULTURAL UNIVERSITY						SRX2983149
155	SRX2983148	BJZ			thyroid	male	Sus scrofa Raw sequence reads (34 RNA-seqs)			Duroc	adult						SRP111013		CHINA AGRICULTURAL UNIVERSITY						SRX2983148
156	SRX2983156	BSW			Retina	male	Sus scrofa Raw sequence reads (34 RNA-seqs)			Duroc	adult						SRP111013		CHINA AGRICULTURAL UNIVERSITY						SRX2983156
157	SRX2983155	BSW			Retina	male	Sus scrofa Raw sequence reads (34 RNA-seqs)			Duroc	adult						SRP111013		CHINA AGRICULTURAL UNIVERSITY						SRX2983155
158	SRX2983154	BSW			Retina	male	Sus scrofa Raw sequence reads (34 RNA-seqs)			Duroc	adult						SRP111013		CHINA AGRICULTURAL UNIVERSITY						SRX2983154
159	SRX2983153	BSW			Retina	male	Sus scrofa Raw sequence reads (34 RNA-seqs)			Duroc	adult						SRP111013		CHINA AGRICULTURAL UNIVERSITY						SRX2983153
160	SRX2983161	BZF			fat	male	Sus scrofa Raw sequence reads (34 RNA-seqs)			Duroc	adult						SRP111013		CHINA AGRICULTURAL UNIVERSITY						SRX2983161
161	SRX2983160	BZF			fat	male	Sus scrofa Raw sequence reads (34 RNA-seqs)			Duroc	adult						SRP111013		CHINA AGRICULTURAL UNIVERSITY						SRX2983160
162	SRX2983159	BZF			fat	male	Sus scrofa Raw sequence reads (34 RNA-seqs)			Duroc	adult						SRP111013		CHINA AGRICULTURAL UNIVERSITY						SRX2983159
163	SRX2983158	BZF			fat	male	Sus scrofa Raw sequence reads (34 RNA-seqs)			Duroc	adult						SRP111013		CHINA AGRICULTURAL UNIVERSITY						SRX2983158
164	SRX2983166	NXB			Cell	male	Sus scrofa Raw sequence reads (34 RNA-seqs)			Duroc	adult						SRP111013		CHINA AGRICULTURAL UNIVERSITY						SRX2983166
165	SRX2983165	NXB			Cell	male	Sus scrofa Raw sequence reads (34 RNA-seqs)			Duroc	adult						SRP111013		CHINA AGRICULTURAL UNIVERSITY						SRX2983165
166	SRX2983164	NXB			Cell	male	Sus scrofa Raw sequence reads (34 RNA-seqs)			Duroc	adult						SRP111013		CHINA AGRICULTURAL UNIVERSITY						SRX2983164
167	SRX2983163	NXB			Cell	male	Sus scrofa Raw sequence reads (34 RNA-seqs)			Duroc	adult						SRP111013		CHINA AGRICULTURAL UNIVERSITY						SRX2983163
168	SRX2983181	BCD			Gut	male	Sus scrofa Raw sequence reads (34 RNA-seqs)			Duroc	adult						SRP111013		CHINA AGRICULTURAL UNIVERSITY						SRX2983181
169	SRX2983180	BCD			Gut	male	Sus scrofa Raw sequence reads (34 RNA-seqs)			Duroc	adult						SRP111013		CHINA AGRICULTURAL UNIVERSITY						SRX2983180
170	SRX2983184	BSG			Oesophagus	male	Sus scrofa Raw sequence reads (34 RNA-seqs)			Duroc	adult						SRP111013		CHINA AGRICULTURAL UNIVERSITY						SRX2983184
171	SRX2983183	BSG			Oesophagus	male	Sus scrofa Raw sequence reads (34 RNA-seqs)			Duroc	adult						SRP111013		CHINA AGRICULTURAL UNIVERSITY						SRX2983183
172	SRX2983364	BWW			stomach	male	Sus scrofa Raw sequence reads (34 RNA-seqs)			Duroc	adult						SRP111013		CHINA AGRICULTURAL UNIVERSITY						SRX2983364
173	SRX2983363	BWW			stomach	male	Sus scrofa Raw sequence reads (34 RNA-seqs)			Duroc	adult						SRP111013		CHINA AGRICULTURAL UNIVERSITY						SRX2983363
174	SRX2983368	DCD			Gut	male	Sus scrofa Raw sequence reads (34 RNA-seqs)			Duroc	infancy						SRP111013		CHINA AGRICULTURAL UNIVERSITY						SRX2983368
175	SRX2983367	DCD			Gut	male	Sus scrofa Raw sequence reads (34 RNA-seqs)			Duroc	infancy						SRP111013		CHINA AGRICULTURAL UNIVERSITY						SRX2983367
176	SRX2983372	DXZ			Heart	male	Sus scrofa Raw sequence reads (34 RNA-seqs)			Duroc	infancy						SRP111013		CHINA AGRICULTURAL UNIVERSITY						SRX2983372
177	SRX2983371	DXZ			Heart	male	Sus scrofa Raw sequence reads (34 RNA-seqs)			Duroc	infancy						SRP111013		CHINA AGRICULTURAL UNIVERSITY						SRX2983371
